# Supplementary material for: Detecting Pathogenic Phytophthora Species Using Volatile Organic Compounds
Source: Molecules. 2024 Apr 12;29(8):1749. doi: 10.3390/molecules29081749 (PMC11052055; doi:10.3390/molecules29081749)
Supplement: Supplementary file 1 [file molecules-29-01749-s001.zip]

Archive with 1 entries (1 files):
- molecules-2849836-supplementary.pdf
